# Supplementary material for: Phospholipid-Gold Nanorods Induce Energy Crisis in MCF-7 Cells: Cytotoxicity Evaluation Using LC-MS-Based Metabolomics Approach
Source: Biomolecules. 2021 Feb 27;11(3):364. doi: 10.3390/biom11030364 (PMC7997200; doi:10.3390/biom11030364)
Supplement: Supplementary file 1 [file biomolecules-11-00364-s001.xlsx]

## Sheet: Supplementary
Table S1: List of metabolites significantly altered in MCF-7 cells after treatment with gold nanorods (GNR). IDC: metabolite identification level according to the metabolomics standards initiative L1; Level 1, L2 ; Level 2. Pos and Neg indicate positive and negative modes of ionization, respectively. Colors in the table represent changes in metabolite levels with blue indicating a decrease and re…
Mass	Polarity	RT (min)	Formula	Putative metabolite	IDC	Map	KEGGid#	Control	Phospholipid-GNRs	PEGylated GNRs	FDR	VIP
118.078	Pos	4.41602	C9H10	alpha-Methylstyrene	L2	__	C14395	1	1.41454	0.653459	1.7121e-06	1.95978
321.07	Pos, Neg	12.433	C11H15NO10	beta-Citryl-L-glutamic acid	L2	__	0	1	0.000655949	0.927979	3.601e-17	2.2472
267.096	Neg	9.88739	C9H17NO8	Neuraminic acid	L2	__	C06469	1	27.2556	1.40453	1.4779e-07	1.36861
304.091	Pos, Neg	10.7518	C11H16N2O8	N-Acetyl-aspartyl-glutamate	L2	__	C12270	1	0	1.28754	1.1778e-11	1.99356
176.105	Neg	4.43911	C8H16O4	Cladinose	L2	__	C11917	1	3.66197	0.788534	0.0025565	1.67107
160.11	Neg	4.40883	C8H16O3	Ethyl (R)-3-hydroxyhexanoate	L2	__	C03864	1	3.64719	0.929968	8.1535e-06	1.08392
191.062	Pos, Neg	5.10458	C7H13NO3S	N-Acetylmethionine	L2	__	C02712	1	0.000259164	0.818135	1.3946e-11	1.03373
179.058	Pos, Neg	7.03671	C9H9NO3	N-Acetylanthranilate	L2	__	C06332	1	0.0472018	1.16522	1.3825e-14	1.60978
293.111	Pos, Neg	9.37596	C11H19NO8	N-Acetylmuramate	L2	__	C02713	1	3.06379	1.2692	0.021921	1.16168
251.101	Pos, Neg	10.0697	C9H17NO7	Muramic acid	L2	__	C06470	1	17.3162	1.16549	6.9378e-06	1.64161
202.143	Pos, Neg	15.1594	C8H18N4O2	NG,NG-Dimethyl-L-arginine	L2	__	C03626	1	0.404671	0.933087	2.9436e-07	1.69304
613.565	Pos	4.24816	C37H75NO5	N-(2-hydroxynonadecanoyl)-phytosphingosine	L2	__	0	1	1.5915	0.289178	5.3957e-07	1.08655
89.0841	Pos	13.9653	C4H11NO	N-dimethylethanolamine	L2	__	0	1	2.69946	0.698692	0.0018652	1.05105
371.304	Pos	4.93266	C21H41NO4	Tetradecanoylcarnitine	L2	__	0	1	0.0718773	1.0037	9.9751e-07	1.33614
232.117	Pos	12.1553	C8H16N4O4	(3R)-hydroxy-N-acetyl-(L)-arginine	L2	__	0	1	10.972	2.61378	4.0448e-06	1.13088
228.111	Pos	9.90975	C10H16N2O4	ATPA	L2	__	C13733	1	3.46984	1.14834	2.596e-09	1.23496
308.158	Pos, Neg	13.9665	C12H24N2O7	Fructoselysine	L2	__	C16488	1	5.20593	1.4471	5.6813e-08	1.14801
131.058	Pos, Neg	5.24284	C5H9NO3	Propionylglycine	L2	__	0	1	0.0751064	1.06783	3.3683e-08	1.23916
179.095	Pos	5.18834	C10H13NO2	Salsolinol	L2	__	C09642	1	0.074045	1.33844	2.2968e-09	1.17353
343.272	Pos	5.05316	C19H37NO4	1,2-dioctanoyl-1-amino-2,3-propanediol	L2	__	0	1	0	0.852268	1.8385e-08	1.2742
105.043	Pos, Neg	7.73345	C3H7NO3	2-nitro-1-propanol	L2	__	0	1	0.0189958	1.12342	1.8644e-07	1.03411
414.204	Pos	4.4155	C24H30O6	Magnoshinin	L2	__	C10658	1	1.30369	0.647694	7.8452e-05	6.88368
193.11	Pos, Neg	9.4888	C11H15NO2	3,4-Methylenedioxymethamphetamine	L2	__	C07577	1	1.03873	1.25375	0.027048	1.87196
283.324	Pos	8.37615	C19H41N	CTAB	L2	__	C11275	1	18.4315	3.00296	6.6023e-07	12.4874
159.126	Pos	9.65356	C8H17NO2	2-Aminooctanoicacid	L2	__	0	1	0.041564	0.878856	1.5219e-13	2.20627
309.106	Pos, Neg	9.87976	C11H19NO9	O-Acetylneuraminic acid	L2	__	C03525	1	7.72906	1.09313	0.00040784	3.01031
294.106	Pos, Neg	9.83154	C10H18N2O8	N-Glycosyl-L-asparagine	L2	__	C03411	1	13.3607	1.17716	8.7224e-08	2.22483
133.02	Pos, Neg	7.06277	C4H7NO2S	L-thiazolidine-4-carboxylate	L2	__	0	1	0.00968076	0.698576	4.261e-06	1.1873
143.095	Pos	9.82831	C7H13NO2	4-(Trimethylammonio)but-2-enoate	L2	__	C04114	1	0.252038	0.85027	4.3607e-12	1.0478
245.163	Pos	7.17508	C12H23NO4	N-(octanoyl)-L-homoserine or 2-Methylbutyroylcarnitine	L2	__	0	1	0.0152028	0.648929	1.2649e-10	4.10292
89.0477	Pos, Neg	5.21218	C3H7NO2	Urethane	L2	__	C01537	1	0.0489285	1.08879	7.3286e-09	1.1682
200.977	Pos, Neg	11.2623	C3H7NO5S2	S-Sulfo-L-cysteine	L2	Amino Acid Metabolism	C05824	1	34.3669	2.26851	4.9988e-15	1.98103
147.053	Pos, Neg	7.5513	C5H9NO4	O-Acetyl-L-serine	L2	Amino Acid Metabolism	C00979	1	0.0177114	0.910076	1.2786e-10	1.87862
182.058	Neg	7.11441	C9H10O4	3-(4-Hydroxyphenyl)lactate	L2	Amino Acid Metabolism	C03672	1	0.0647198	1.15117	2.0166e-11	1.51409
89.0477	Neg	10.7024	C3H7NO2	Alanine	L1	Amino Acid Metabolism	C00041	1	0.131353	0.854163	4.3309e-13	1.46079
175.048	Pos, Neg	9.73598	C6H9NO5	N-Acetyl-L-aspartate	L2	Amino Acid Metabolism	C01042	1	0.00982836	0.92404	1.2747e-17	10.1696
130.063	Neg	4.75391	C6H10O3	3-Methyl-2-oxopentanoic acid	L2	Amino Acid Metabolism	C00671	1	0.0422393	0.892119	6.5563e-12	3.9659
147.053	Pos, Neg	9.9687	C5H9NO4	L-Glutamate	L1	Amino Acid Metabolism	C00025	1	0.735581	0.904759	0.015103	2.25369
111.993	Neg	9.69345	CH5O4P	Hydroxymethylphosphonate	L2	Amino Acid Metabolism	C06455	1	0.0781348	0.610065	1.849e-08	1.59981
114.032	Pos, Neg	10.7821	C5H6O3	2-Hydroxy-2,4-pentadienoate	L2	Amino Acid Metabolism	C00596	1	2.88709	0.99465	2.3457e-12	1.19138
113.048	Neg	10.0424	C5H7NO2	1-Pyrroline-5-carboxylate	L2	Amino Acid Metabolism	C03912	1	0.0274569	0.548331	0.00017056	3.47459
133.038	Pos, Neg	10.19	C4H7NO4	Aspartate	L1	Amino Acid Metabolism	C00049	1	0.464519	0.877532	0.0006827	1.64831
148.037	Neg	10.0648	C5H8O5	2-Hydroxyglutarate	L2	Amino Acid Metabolism	C01087	1	0.216093	0.773264	4.0564e-08	2.66605
189.064	Pos, Neg	9.45486	C7H11NO5	N-Acetyl-L-glutamate	L1	Amino Acid Metabolism	C00624	1	0.0380428	1.18321	5.2503e-05	1.86359
161.069	Neg	7.09492	C6H11NO4	O-Acetyl-L-homoserine	L2	Amino Acid Metabolism	C01077	1	0.0290528	0.928506	2.4304e-11	1.47386
131.058	Neg	7.06717	C5H9NO3	N-Acetyl-beta-alanine	L2	Amino Acid Metabolism	C01073	1	0.0240995	0.952974	3.3236e-13	1.11656
103.063	Pos	11.0697	C4H9NO2	4-Aminobutanoate	L2	Amino Acid Metabolism	C00334	1	0.173044	0.642375	4.8274e-18	3.86855
146.069	Pos, Neg	10.6719	C5H10N2O3	Glutamine	L1	Amino Acid Metabolism	C00064	1	1.67253	1.12973	4.3625e-11	7.80084
175.096	Pos, Neg	11.1232	C6H13N3O3	Citrulline	L1	Amino Acid Metabolism	C00327	1	2.16772	1.06921	7.8951e-05	1.51156
188.153	Pos	15.0763	C9H20N2O2	N6,N6,N6-Trimethyl-L-lysine	L2	Amino Acid Metabolism	C03793	1	0.293538	0.99663	2.4811e-08	2.01018
246.133	Pos	10.1245	C9H18N4O4	N2-(D-1-Carboxyethyl)-L-arginine	L2	Amino Acid Metabolism	C04137	1	3.56155	1.07423	2.7831e-07	1.71528
132.053	Pos, Neg	10.7962	C4H8N2O3	Asparagine	L1	Amino Acid Metabolism	C00152	1	1.37834	1.00153	2.8856e-05	1.17291
113.059	Pos, Neg	8.34766	C4H7N3O	Creatinine	L1	Amino Acid Metabolism	C00791	1	0.516184	0.933989	1.1181e-05	7.2203
141.019	Pos, Neg	10.588	C2H8NO4P	Ethanolamine phosphate	L2	Amino Acid Metabolism	C00346	1	0	0.894686	2.1759e-14	2.048
131.058	Pos, Neg	10.5207	C5H9NO3	Glutamate 5-semialdehyde	L2	Amino Acid Metabolism	C01165	1	0.795629	0.961367	0.00055824	4.65313
199.096	Pos	9.40135	C8H13N3O3	gamma-Glutamyl-beta-aminopropiononitrile	L2	Amino Acid Metabolism	C06114	1	0.440351	2.10667	0.023284	1.40085
130.111	Pos	16.352	C6H14N2O	N-Acetylputrescine	L2	Amino Acid Metabolism	C02714	1	0.106352	0.666434	1.0474e-11	1.85133
211.036	Pos, Neg	9.98253	C4H10N3O5P	Phosphocreatine	L2	Amino Acid Metabolism	C02305	1	0	0.800145	9.6136e-17	3.62537
203.116	Pos	8.55347	C9H17NO4	O-Acetylcarnitine	L2	Amino Acid Metabolism	C02571	1	0.0275962	0.903535	5.1156e-13	8.2173
117.079	Pos, Neg	8.84644	C5H11NO2	Betaine	L1	Amino Acid Metabolism	C00719	1	0.500624	0.875376	1.9807e-13	6.0032
165.079	Pos, Neg	8.27494	C9H11NO2	Phenylalanine	L2	Amino Acid Metabolism	C00079	1	0.643044	1.27605	0.0046171	5.91323
181.074	Pos, Neg	10.0332	C9H11NO3	Tyrosine	L1	Amino Acid Metabolism	C00082	1	2.28088	1.13561	6.2912e-10	4.22762
147.053	Pos, Neg	9.95132	C5H9NO4	Glutamate	L1	Amino Acid Metabolism	C00025	1	1.47823	0.877208	0.0010508	3.23161
103.1	Pos	10.1594	C5H13NO	Choline	L2	Amino Acid Metabolism	C00114	1	0.0384402	0.984117	8.738e-18	3.64992
149.051	Pos, Neg	9.07646	C5H11NO2S	Methionine	L2	Amino Acid Metabolism	C00073	1	0.671152	1.14723	7.2596e-05	4.73278
161.105	Pos	9.71264	C7H15NO3	Carnitine	L1	Amino Acid Metabolism	C00487	1	0.154716	0.93899	3.9517e-15	7.25672
145.11	Pos	9.69761	C7H15NO2	4-Trimethylammoniobutanoate	L1	Amino Acid Metabolism	C01181	1	0.0645722	0.822619	5.8116e-16	3.46087
145.085	Pos, Neg	10.9924	C5H11N3O2	4-Guanidinobutanoate	L2	Amino Acid Metabolism	C01035	1	0.625433	1.01962	0.0080978	2.43356
131.069	Pos, Neg	10.6913	C4H9N3O2	Creatine	L1	Amino Acid Metabolism	C00300	1	0.146711	0.980919	2.3919e-21	15.1719
204.09	Pos, Neg	9.40245	C11H12N2O2	Tryptophan	L1	Amino Acid Metabolism	C00078	1	0.528068	1.12561	8.9213e-06	2.53917
297.09	Pos, Neg	7.08348	C11H15N5O3S	5'-Methylthioadenosine	L1	Amino Acid Metabolism	C00170	1	0.00276565	0.94878	5.4853e-11	4.22958
219.111	Pos, Neg	7.06439	C9H17NO5	Pantothenate	L1	Amino Acid Metabolism	C00864	1	0.196637	1.02575	4.8541e-08	2.88132
115.063	Pos, Neg	9.74069	C5H9NO2	Proline	L1	Amino Acid Metabolism	C00148	1	0.79235	1.08169	8.7475e-09	8.26712
109.02	Pos, Neg	10.8672	C2H7NO2S	Hypotaurine	L2	Amino Acid Metabolism	C00519	1	0.00266008	0.86278	1.8137e-17	2.9714
306.076	Pos, Neg	10.8462	C20H32N6O12S2	Glutathione disulfide	L1	Amino Acid Metabolism	C00127	1	0	1.61163	0.00015395	1.6083
155.069	Pos, Neg	11.1557	C6H9N3O2	Histidine	L2	Amino Acid Metabolism	C00135	1	0.5984	1.00835	1.254e-05	2.49901
75.032	Pos, Neg	11.2062	C2H5NO2	Glycine	L1	Amino Acid Metabolism	C00037	1	0.223629	0.854465	3.5934e-15	1.24741
165.046	Pos, Neg	9.74345	C5H11NO3S	Methionine S-oxide	L2	Amino Acid Metabolism	C02989	1	2.0166	1.12862	0.002415	2.23086
338.101	Pos	10.0256	C16H18O8	p-Coumaroyl quinic acid	L2	Biosynthesis of Secondary Metabolites	C12208	1	0	1.19084	1.0189e-10	1.05909
280.131	Pos, Neg	4.42109	C15H20O5	Phaseic acid	L2	Biosynthesis of Secondary Metabolites	C09707	1	1.39951	0.674989	2.0135e-05	1.41503
90.0317	Neg	7.23775	C3H6O3	Lactate	L1	Carbohydrate Metabolism	C00256	1	0.331171	1.13563	2.3175e-10	9.67178
196.058	Neg	9.75516	C6H12O7	Gluconic acid	L2	Carbohydrate Metabolism	C00257	1	1.71157	0.585618	0.00041486	1.31744
174.016	Neg	11.3024	C6H6O6	cis-Aconitate	L2	Carbohydrate Metabolism	C00417	1	0.182998	1.00655	3.5386e-11	1.84923
176.032	Neg	10.1975	C6H8O6	Ascorbate	L2	Carbohydrate Metabolism	C00072	1	0.0215407	0.712733	0.0044355	3.34274
607.082	Pos, Neg	9.85907	C17H27N3O17P2	UDP-N-acetyl-D-glucosamine	L2	Carbohydrate Metabolism	C00043	1	0	0.926044	5.6912e-11	1.59869
167.982	Neg	11.3008	C3H5O6P	Phosphoenolpyruvate	L2	Carbohydrate Metabolism	C00074	1	0.0806492	0.473576	2.5828e-05	1.66344
160.037	Neg	9.93639	C6H8O5	3,5/4-Trihydroxycyclohexa-1,2-dione	L2	Carbohydrate Metabolism	C04287	1	0.114089	2.48956	0.039003	1.01206
162.053	Neg	9.65669	C6H10O5	2-Dehydro-3-deoxy-L-rhamnonate	L2	Carbohydrate Metabolism	C03979	1	0.324674	0.91578	0.00049847	1.30434
166.048	Neg	9.47324	C5H10O6	Arabinonate	L2	Carbohydrate Metabolism	C00545	1	20.9961	1.62909	7.238e-06	2.79187
146.021	Neg	10.369	C5H6O5	2-Oxoglutarate	L1	Carbohydrate Metabolism	C00026	1	0.126656	0.951373	2.3346e-06	2.73331
192.027	Neg	11.6205	C6H8O7	Citrate	L2	Carbohydrate Metabolism	C00158	1	0.208114	1.17692	2.2639e-07	2.29843
134.022	Neg	10.5142	C4H6O5	Malate	L1	Carbohydrate Metabolism	C00149	1	0.0994818	0.956596	1.8161e-17	7.38354
88.0161	Neg	10.35	C3H4O3	Pyruvate	L2	Carbohydrate Metabolism	C00022	1	0.109741	0.770427	0.013949	1.74304
88.0161	Neg	7.03633	C3H4O3	3-Oxopropanoate	L2	Carbohydrate Metabolism	C00222	1	0.0537205	0.841174	0.0010999	1.46385
179.079	Pos, Neg	10.2602	C6H13NO5	Galactosamine	L2	Carbohydrate Metabolism	C02262	1	4.79	1.38732	8.0973e-11	2.11236
97.9771	Neg	10.4832	H3O4P	Orthophosphate	L2	Energy Metabolism	C00009	1	1.29131	0.940947	0.018567	1.39706
663.11	Pos, Neg	9.53338	C21H27N7O14P2	NAD+	L2	Energy Metabolism	C00003	1	0	0.9927	1.9261e-08	2.15734
254.225	Neg	3.93835	C16H30O2	Hexadecenoic acid	L2	Lipid Metabolism	C08362	1	3.02256	0.722729	0.0012819	1.05259
228.209	Neg	3.96745	C14H28O2	Tetradecanoic acid	L2	Lipid Metabolism	C06424	1	3.09582	1.27575	1.5054e-06	1.23287
284.272	Neg	4.22028	C18H36O2	Octadecanoic acid	L1	Lipid Metabolism	C01530	1	3.33352	0.495018	5.8768e-08	7.48418
256.24	Neg	4.29557	C16H32O2	Hexadecanoic acid	L2	Lipid Metabolism	C00249	1	2.40831	0.401312	3.7096e-06	6.8455
172.014	Pos, Neg	10.0542	C3H9O6P	Glycerol 3-phosphate	L1	Lipid Metabolism	C00093	1	0.0495964	1.2623	2.4091e-06	1.26729
257.103	Pos, Neg	10.1597	C8H20NO6P	glycero-3-Phosphocholine	L1	Lipid Metabolism	C00670	1	0.0394072	0.995769	3.4577e-17	21.6448
183.066	Pos	9.95982	C5H14NO4P	Choline phosphate	L1	Lipid Metabolism	C00588	1	0.0100918	0.925587	1.3266e-16	20.8218
169.05	Pos, Neg	9.4503	C4H12NO4P	Phosphodimethylethanolamine	L2	Lipid Metabolism	C13482	1	0.00186636	1.13984	3.0958e-11	4.80694
125.015	Pos, Neg	10.8175	C2H7NO3S	Taurine	L1	Lipid Metabolism	C00245	1	0.00619036	0.898015	5.4494e-16	4.46345
215.056	Pos, Neg	10.8028	C5H14NO6P	glycero-3-Phosphoethanolamine	L2	Lipid Metabolism	C01233	1	0.00117641	0.971338	4.0308e-17	4.44068
282.256	Neg	3.90499	C18H34O2	[FA (18:1)] -octadecenoic acid	L2	Lipids: Fatty Acyls	C00712	1	2.74348	0.890547	0.0002739	1.02439
146.094	Neg	4.44965	C7H14O3	[FA hydroxy(7:0)] 2-hydroxy-heptanoic acid	L2	Lipids: Fatty Acyls	0	1	4.38252	1.00247	7.1182e-06	1.6809
144.115	Neg	4.32542	C8H16O2	[FA (8:0)] octanoic acid	L2	Lipids: Fatty Acyls	C06423	1	1.986	1.19529	0.010242	1.34727
102.068	Neg	5.09051	C5H10O2	Pentanoate	L2	Lipids: Fatty Acyls	C00803	1	0.485138	1.37095	0.027925	1.3634
313.298	Pos	7.10223	C19H39NO2	Margaroyl-EA	L2	Lipids: Fatty Acyls	0	0	0	104.482	2.2721e-11	1.27507
231.147	Pos, Neg	7.51284	C11H21NO4	O-Butanoylcarnitine	L2	Lipids: Fatty Acyls	C02862	1	0.0096926	0.76774	5.1156e-13	8.82612
217.131	Pos, Neg	7.9885	C10H19NO4	O-Propanoylcarnitine	L2	Lipids: Fatty Acyls	C03017	1	0.0284995	0.839605	1.0961e-07	6.25085
201.173	Pos	7.57099	C11H23NO2	11-amino-undecanoic acid	L2	Lipids: Fatty Acyls	0	1	1.43646	76.6806	4.9228e-07	7.73016
259.178	Pos	5.20184	C13H25NO4	O-hexanoyl-R-carnitine	L2	Lipids: Fatty Acyls	0	1	0.0363988	0.908608	2.9562e-10	1.03203
358.309	Pos, Neg	4.35149	C21H42O4	1-octadecanoyl-rac-glycerol	L2	Lipids: Glycerolipids	0	1	6.44326	0.498417	2.4659e-09	2.73746
330.277	Pos, Neg	4.38122	C19H38O4	1-hexadecanoyl-rac-glycerol	L2	Lipids: Glycerolipids	0	1	5.52907	0.604857	5.7259e-10	2.29806
396.264	Pos	4.32811	C19H41O6P	PA(O-16:0/0:0)	L2	Lipids: Glycerophospholipids	0	1	3.88781	0.513642	4.0475e-08	1.60991
495.333	Pos	4.84258	C24H50NO7P	1-hexadecanoyl-sn-glycero-3-phosphocholine	L2	Lipids: Glycerophospholipids	C04230	1	6.79317	2.47403	0.00092108	1.04382
191.025	Pos, Neg	10.1749	C6H9NO4S	a Cysteine adduct	L2	Medium Contaminant	0	1	0.00360339	0.55389	0.00048162	3.23611
264.104	Pos	16.7551	C12H16N4OS	Thiamin	L2	Metabolism of Cofactors and Vitamins	C00378	1	0.162235	0.852257	5.1238e-05	1.98887
122.048	Pos, Neg	7.16049	C6H6N2O	Nicotinamide	L1	Metabolism of Cofactors and Vitamins	C00153	1	0.751479	1.03557	0.015388	2.65042
176.043	Pos, Neg	10.8805	C5H8N2O5	N-Carbamoyl-L-aspartate	L2	Nucleotide Metabolism	C00438	1	0.00388584	1.29741	2.7355e-10	1.10287
97.9675	Neg	11.6439	H2O4S	Sulfate	L2	Nucleotide Metabolism	C00059	1	1.67995	0.919752	0.00020766	1.3935
111.043	Pos	9.42161	C4H5N3O	Cytosine	L1	Nucleotide Metabolism	C00380	1	12.2311	0.653525	7.8243e-10	1.77693
243.086	Pos, Neg	9.4744	C9H13N3O5	Cytidine	L1	Nucleotide Metabolism	C00475	1	25.4217	0	1.1385e-09	1.71614
136.038	Pos	8.78296	C5H4N4O	Hypoxanthine	L1	Nucleotide Metabolism	C00262	1	17.5479	0.791895	3.0008e-22	1.99279
267.097	Pos, Neg	7.94877	C10H13N5O4	Adenosine	L1	Nucleotide Metabolism	C00212	1	0.0122863	0.578904	0.0015388	7.66372
347.063	Pos, Neg	9.3038	C10H14N5O7P	AMP	L1	Nucleotide Metabolism	C00020	1	0.0127304	1.04967	1.9422e-05	1.23
151.049	Pos, Neg	9.98614	C5H5N5O	Guanine	L2	Nucleotide Metabolism	C00242	1	35.4207	0.495598	3.9092e-11	2.09718
